# Supplementary material for: Emotional and qualitative outcomes among patients with left and right hemisphere stroke
Source: Front Neurol. 2022 Nov 17;13:969331. doi: 10.3389/fneur.2022.969331 (PMC9712731; doi:10.3389/fneur.2022.969331)
Supplement: Supplementary file 1 [file Table_1.XLSX]

## Sheet: Sheet1
Patient	Sex	Age	stroke volume	NIHSS Hemi	PHQ (acute)	SPQ endorsed (acute)	SPQ rate (acute)	PHQ (subacute)	SPQ endorsed (subacute)	SPQ rate (subacute)	PHQ (chronic)	SPQ endorsed (chronic)	SPQ rate (chronic)
LH1	F	36	2055	1							18	0.571429	1.20408
LH2	F	51	5475		8	0.510204	1.06122
LH3	F	51	21375	1	12	0.44	0.94
LH4	F	46	1268	1								0	0
LH5	F	49	1011	1							16
LH6	F	73	332	0	6	0.125	0.25
LH7	F	61	26958	0				18	0.765957	2.2766	2	0	0
LH8	F	83		0	6	0.24	0.26				6	0.22449	0.346939
LH9	F	42		0	1						15	0.673469	1.61224
LH10	M	66	2666		0	0.0612245	0.122449				0	0.01	0.01
LH11	F	63	7332	0	12						13	0.204082	0.408163
LH12	M	35	293	0	24
LH13	M	68	14905	1	3	0.183673	0.530612				2	0.12	0.12
LH14	M	63	1699	0	3	0.0408163	0.0816327
LH15	F	49	17231	0	8	0.181818	0.454545
LH16	F	70	272	0	16						9	0.44898	1.30612
LH17	F	70	835	1	14	0.489796	1.22449
LH18	F	63	1472	0	12	0.183673	0.346939				4
LH19	F	61	879	1	5	0.285714	0.44898	6	0.244898	0.408163	3	0.154615	0.232308
LH20	F	73	2341	1							10	0.0816327	0.122449
LH21	M	73	58123	1	7	0.163265	0.306122
LH22	F	77		0	6	0.163265	0.265306				10	0.6	1.34
LH23	M	50	792	1	1			6	0.102041	0.204082	3	0.0816327	0.244898
LH24	M	62	1972	1	18	0.368421	0.947368				6	0.353741	0.816065
LH25	M	67	28780	0							12	0.3	0.58
LH26	F	61		0	13	0.44898	0.938776
LH27	F	80	2040	0	4	0.122449	0.22449				2.5	0.0204082	0.0204082
LH28	M	74	9689	0	0							0.122449	0.122449
LH29	F	63	0		19	0.306122	0.77551
LH30	F	74	3254	1	2	0.367347	1.02041	5	0.183673	0.469388	1	0.102041	0.265306
LH31	F	74	466	1	2	0.142857	0.306122	3	0.142857	0.204082
LH32	F	63	18396	1	6	0.346939	0.77551				1.66667	0.183673	0.408163
LH33	M	54	4687	0	5	0.04	0.12	14	0.12	0.32	5	0	0
LH34	F	50	34285	0							10
LH35	M	74	8256	0					0.285714	0.346939
LH36	F	72	44853	0	4	0.44898	1.18367
LH37	M	57	4953	0	5	0.244898	0.591837	1	0.0408163	0.0612245	0	0.04	0.08
LH38	M	54	290	0	2
LH39	F	77	813	0	5	0.163265	0.306122
LH40	M	62	67081	1				6	0.142857	0.142857	1	0.0906122	0.191429
LH41	F	62	13204	1	20	0.428571	1.2449
LH42	F	53	49993	0	1						3	0.326531	0.55102
LH43	M	62	9262	0	6	0.0204082	0.0408163
LH44	F	56	1974		0	0.102041	0.244898				3	0.0408163	0.0918367
LH45	F	47	5186	1	13	0.333333	0.8125
LH46	M	53	172	0	1						2
LH47	M	39	32341	0	0						0	0.0204082	0.0408163
LH48	F	69	45372	0	0	0.916667	2.75	0	0.122449	0.122449	0	0.12	0.2
LH49	M	56	2666	0	1	0.163265	0.408163				2	0.0816327	0.163265
LH50	M	59	7968	0	8			8	0.44898	1.18367
LH51	F	77	6365	0	3			0			1	0.163265	0.22449
LH52	F	76		1	0	0.22449	0.489796
LH53	M	66	2788	0	6	0.44898	1.14286
LH54	M	49	43153	1	6	0.387755	0.979592
LH55	M	40	15711	0	1			5
LH56	M	64		0	3	0.142857	0.306122
LH57	F	91	3571		0	0.0204082	0.0612245
LH58	F	76	4143	0	4	0.32	0.88	5	0.32	0.6	7	0.4	0.92
LH59	M	62	83642	0							10	0.27551	0.581633
LH60	M	70	40651	0	0
LH61	M	73	34372	1	9	0.387755	0.836735
LH62	M	81	1863	0	10	0.230769	0.461538
LH63	F	79	5837	0	5	0.295455	0.704545				8	0.469388	0.571429
LH64	M	60	4773	1	0	0.02	0.04
LH65	F	51	1853	0	2	0.346939	0.510204	3	0.0408163	0.102041	0.5	0.0102041	0.0102041
LH66	M	63	10547	1	9	0.306122	0.653061
LH67	F	41	9085	1	3	0.510204	1.16327
LH68	M	75	5568	0	0	0.0612245	0.102041	6	0.326531	0.714286	0	0.183673	0.346939
LH69	M	54	3474	0	6	0.0816327	0.183673				9	0.48	1.04
LH70	M	55	16020	0	0
LH71	F	59	11657	0	0	0.306122	0.44898
LH72	M	49	2795	0	1	0.163265	0.346939	2	0	0	0	0	0
LH73	M	68	1602	0	12	0.244898	0.591837				5.5	0.193878	0.357143
LH74	M	45	352	1	5						11	0.12	0.12
LH75	F	54	1635	0	5	0.346939	0.530612	4	0.265306	0.632653	5
LH76	F	58	75870	0	12	0.55102	1.65306
LH77	F	32		0	4	0.0769231	0.115385
LH78	F	59	17072	0	5	0.122449	0.367347
LH79	F	73	8604	1		0.2	0.4
LH80	M	46	2880	0	0
LH81	M	49		0	15	0.530612	1.38776
LH82	M	78	55049	1	1	0.408163	0.918367	3	0.183673	0.22449	0.5	0.0910204	0.141633
LH83	M	60	3317	0	0	0.122449	0.122449	1			0	0.102041	0.102041
LH84	F	59	14637	1	9	0.346939	0.591837				6	0.234694	0.418367
LH85	F	60	3168	1	1						1.33333	0.204082	0.462585
LH86	F	83	2495	1	3			0	0.464286	1.35714
LH87	M	71	522	1	0						0	0.0612245	0.0612245
LH88	M	62	120413	1							1
LH89	F	70	622	1	13						9	0.44898	0.806122
LH90	F	79	12449	1							0	0.304348	0.521739
LH91	F	91	4311	0	8	0.48	1.16
LH92	M	66	21370	0	5						1	0.0816327	0.122449
LH93	M	47	23981	0	12						4	0.244898	0.489796
LH94	M	66	1621	0	5	0.387755	1.14286				13	0.534694	1.54408
LH95	F	76	17224	1	3			13	0.265306	0.571429
LH96	M	70	17950	0	6	0.102041	0.183673	7	0.16	0.16	4	0.12	0.12
LH97	F	66		0				3	0.0816327	0.0816327
LH98	F	52	2146	0	4
LH99	F	63		1	7	0.285714	0.367347
LH100	F	61	2174	1	3	0.0384615	0.0384615	4	0.12	0.16	0	0.0384615	0.0384615
LH101	M	47	9256	1	0	0.387755	1.06122				1	0.581633	0.653061
LH102	F	74	2389	1	0	0.163265	0.346939
LH103	M	67	1448	1	2	0.285714	0.591837
LH104	M	55	9660	0	12	0.183673	0.44898
LH105	M	77	1556	0	4	0.0612245	0.122449	3	0.0204082	0.0408163	4.5	0.177692	0.276923
LH106	M	55	123837	0							1.5
LH107	M	60	63604	0		0	0				8
LH108	M	68	40924	0				7	0.28	0.44	6	0.16	0.2
LH109	F	65	3314	0	0						16	0.204082	0.326531
LH110	F	59	1268	0							0
LH111	M	78	394	0	5	0.0816327	0.0816327	0	0.08	0.08	3	0.16	0.24
LH112	M	77	574	0	3	0.435897	1.07692	19			11	0.48	1.2
LH113	M	58	2618	1	10	0.489796	1.32653
LH114	F	78	1351	1	2	0.0408163	0.0612245
LH115	F	48	18255	1	6	0.423077	0.692308	2
LH116	M	36	4889	1	5
LH117	M	61	2266	0	0						0	0.0204082	0.0204082
LH118	F	67	33224	1							2	0.0408163	0.0612245
LH119	F	65									0
LH120	M	68		1	22	0.408163	0.795918
LH121	F	59	8214	1							0	0.28	0.84
LH122	M	66	1856		21	0.391304	0.978261
LH123	F	41		0							8	0.163265	0.377551
LH124	F	51	2017	1	2	0.0612245	0.0612245
LH125	M	53		0	6	0.22449	0.428571
LH126	M	64	1350	0	2	0.0666667	0.0666667				8	0.32	0.64
LH127	F	80	1275	0							2
LH128	F	85	2891	1							2	0.0340136	0.0340136
LH129	F	75	1450	0	0	0.0408163	0.102041
LH130	M	60	44487	1				2	0.163265	0.265306	8	0	0
LH131	M	81	3075	0	0	0.0816327	0.0816327				5	0.122449	0.204082
LH132	M	55		0	3	0.183673	0.44898
LH133	M	66	1308	0	5	0.163265	0.163265
LH134	M	60	505	1							16	0.522449	0.834694
RH1	M	70	1187	0	5	0.375	1
RH2	M	51	74256	1	9	0.333333	1
RH3	M	37	952	1	3	0.36	0.78				0.5	0.0222222	0.0222222
RH4	F	64	2338	0	10	0.1	0.1
RH5	F	68	1937	1	4			14			14
RH6	F	73	2000	1	6	0.6	1.46667
RH7	M	50	2035	1	0	0	0	0	0.0980392	0.117647	3	0.0333333	0.0333333
RH8	F	85	13266	1	0	0.204082	0.44898
RH9	F	72		0	10	0.4	0.533333				1	0.266667	0.6
RH10	F	59		1				8	0.214286	0.571429	1	0.266667	0.6
RH11	F	37	1802	1	2	0.0714286	0.142857				1.5	0.0333333	0.0666667
RH12	M	65	2116	1	9						0	0.166667	0.375
RH13	M	74	43948	0	1	0.12	0.18				0	0.148936	0.510638
RH14	F	65	20985	1	1	0	0
RH15	M	49	14718	0		0.326531	0.938776
RH16	F	72	4965	0	2	0.276596	0.617021				4.5	0.309524	0.855442
RH17	F	68	1308	1	2	0.307692	0.634615
RH18	F	46	56156	0	2	0.254902	0.431373	18				0.425532	1.08511
RH19	M	87	24412	1	17						6.5	0.15106	0.241697
RH20	M	72		1	3	0.282051	0.435897					0.395833	0.979167
RH21	F	79	816	0	0						6	0.133333	0.133333
RH22	F	92	13085	1	3						5	0.333333	0.6
RH23	F	72	56170	1	4	0	0
RH24	M	64	3558	1	1	0.18	0.34	2				0.408163	0.55102
RH25	M	86	39809	0	7	0.25	0.75
RH26	F	39	8486	0	3	0.291667	0.875
RH27	M	56	8799	1	1	0.28	0.66
RH28	M	69	11384	1	18	0.533333	1.6				11.3333	0.259722	0.756944
RH29	M	72	14407	0	5	0.22	0.32	4.5			1	0.108824	0.168039
RH30	F	32	8180	1	2	0.142857	0.357143	2	0.125	0.25	16	0.0666667	0.0666667
RH31	M	49		1	9
RH32	F	76	11342	1	0	0.183673	0.367347					0.102041	0.204082
RH33	M	67		1	2	0.133333	0.266667
RH34	F	63	11793	1	3	0.0625	0.1875
RH35	M	42	181189	1	10	0.266667	0.8
RH36	M	57	45398	0	1	0	0
RH37	F	28	56344	1	3	0.0612245	0.142857				19
RH38	M	38	101165	1	6	0.285714	0.642857				9	0.284444	0.591111
RH39	M	45	3417	1	12	0.44898	0.959184	19			15	0.367347	0.836735
RH40	F	74	444	0	1	0.125	0.145833				1	0.0196078	0.0196078
RH41	F	44		1	1						22	0.625	1.75
RH42	M	34	9792	0	7	0.510638	1.29787				16
RH43	M	50	1185	0	7	0	0
RH44	M	50	754	0	12	0.38	1.02	6	0.333333	0.8125	3.5	0.428571	1.14286
RH45	M	52	94686	0	6	0	0
RH46	M	74	3929	0	0				0.1875	0.291667	0	0.0408163	0.0612245
RH47	F	42	9966	1	8	0.0666667	0.0666667				5	0.285714	0.785714
RH48	F	64	28539	1							0	0.0784314	0.0980392
RH49	M	41	9737	1	10	0.387755	0.816327
RH50	M	59	40743	1				0	0.0392157	0.0392157
RH51	M	70	11934	0							5	0.266667	0.466667
RH52	F	83	5603	1		0.666667	1.46667				0	0.533333	1.2
RH53	F	60		1				6	0.2	0.466667
RH54	F	81	15635	1	3	0.333333	0.921569
RH55	M	53	133103	1	26	0.6	1.66667
RH56	F	70	7692	0	0	0	0	1	0	0
RH57	F	72	96087	1	16						11	0.469388	0.959184
RH58	M	39	37434	0	6						0.5	0	0
RH59	F	56	11591	0	6	0.0666667	0.133333				2	0	0
RH60	M	52	5418	1	9	0.4	1.06667	10	0.933333	2.13333	10	0.6875	1.5
RH61	F	58	5418	0	11	0.428571	0.816327				8
RH62	M	61	472	0	19	0.408163	0.795918
RH63	F	61	42981	1	3	0.133333	0.133333
RH64	F	66	70700	1	15	0.647059	1.76471
RH65	M	81	736	0	3	0.204082	0.244898				0	0.115385	0.173077
RH66	M	50	5066	0								0.244898	0.44898
RH67	M	64	12059	0	0	0.0816327	0.204082		0.0612245	0.163265		0.06	0.16
RH68	F	79	1266	1	4	0.266667	0.4
RH69	F	68	40924	1	2	0.133333	0.4
RH70	F	84		0	7			1	0.204082	0.510204	2
RH71	M	64	14318	0	7	0.333333	0.6				1	0.0625	0.0625
RH72	F	72	46152	1	6	0.6	1.06667
RH73	M	49	34675	0	0			2	0.117647	0.235294
RH74	M	30	117020	1	5	0.0555556	0.0555556				1	0.203922	0.341176
RH75	M	63	18704	1	0	0.117647	0.235294
RH76	M	58	728	0		0	0		0.04	0.04		0.0612245	0.0714286
RH77	F	60	195		5	0.142857	0.306122
RH78	M	61	49348	0	6	0.266667	0.333333
RH79	M	79	117871	1	7	0	0
